# Supplementary material for: Ontogeny reversal and phylogenetic analysis of Turritopsis sp.5 (Cnidaria, Hydrozoa, Oceaniidae), a possible new species endemic to Xiamen, China
Source: PeerJ. 2018 Jan 8;6:e4225. doi: 10.7717/peerj.4225 (PMC5764029; doi:10.7717/peerj.4225)
Supplement: Table S1 [file peerj-06-4225-s003.xls]

## Sheet: Sheet1
Table S1 List of species in Turritopsis genus analyzed in this study
Sequence Names	Resulting clade	Collection site	16S GenBank accession Number	COI GenBank accession Number
in Genbank
Turritopsis dohrnii	Turritopsis dohrnii	Mediterranean, Mallorca, Cala Murada	KX096580	KX096590
Turritopsis dohrnii	Turritopsis dohrnii	Italy,Ischia,Castello, Aragonese	KX096589	-
Turritopsis sp.	Turritopsis dohrnii	Spain, Bay of Biscay Fuenterrabia	KX096581	KX096595
Turritopsis sp.	Turritopsis dohrnii	France, TOM, Martinique	KX096584	KX096600
Turritopsis sp.	Turritopsis dohrnii	USA, CA, Newport Beach	KX096585	KX096601
Turritopsis sp.	Turritopsis dohrnii	USA, CA, Newport Beach	KX096586	KX096602
Turritopsis sp.	Turritopsis dohrnii	Gulf of Cadiz, bathyal environments	KX096587	-
Turritopsis dohrnii	Turritopsis dohrnii	Spain, Costa Brava, Cap Pola	KX096582	KX096596
Turritopsis dohrnii	Turritopsis dohrnii	Atlantic, Florida, Fort Pierce	EU624361	-
Turritopsis dohrnii	Turritopsis dohrnii	Japan, Okinawa Island	EU624360	-
Turritopsis dohrnii	Turritopsis dohrnii	Atlantic, Panama, Bocas del Toro	EU624358	-
Turritopsis dohrnii	Turritopsis dohrnii	Mediterranean, Mallorca, Cala Murada	AY787889	KX096591
Turritopsis dohrnii	Turritopsis dohrnii	Atlantic, Florida, Fort Pierce	EU624353	-
Turritopsis dohrnii	Turritopsis dohrnii	Mediterranean, Italy, Apulia	EU624363	-
Turritopsis dohrnii	Turritopsis dohrnii	Mediterranean, Mallorca, Cala Murada	EU624362	-
Turritopsis dohrnii	Turritopsis dohrnii	Atlantic, Galeta, Panama	EU624368	-
Turritopsis dohrnii	Turritopsis dohrnii	Pacific, Panama, Panama Bay	EU624366	-
Turritopsis dohrnii	Turritopsis dohrnii	Atlantic, Panama, Bocas del Toro	EU624372	-
Turritopsis sp.3	Turritopsis dohrnii	Mediterranean, Spain, Andalucia, Las Negras	EU624350	KX096593
Turritopsis nutricula	Turritopsis nutricula	USA, MA, Woods Hole	EU624348	-
Turritopsis sp.1	Turritopsis nutricula	Atlantic, Panama, Bocas del Toro	EU624351	-
Turritopsis rubra	Turritopsis rubra	Australia, Tasmania, Hobart	AM183134	KX096594
Turritopsis rubra	Turritopsis rubra	New Zealand, Hauraki Gulf	KX096579	-
Turritopsis rubra	Turritopsis rubra	Japan, Fukushima Prefecture	EU624384	-
Turritopsis rubra	Turritopsis rubra	Australia, Tasmania, Hobart	EU624385	-
Turritopsis rubra	Turritopsis rubra	New Zealand, Hauraki Gulf	EU624383	-
Turritopsis rubra	Turritopsis rubra	New Zealand, Hauraki Gulf	EF540800	EF540795
Turritopsis rubra	Turritopsis rubra	New Zealand, Wellington Harbour	EU624380	KX096592
Turritopsis rubra	Turritopsis rubra	New Zealand, Hauraki Gulf	EU624381	-
Turritopsis rubra	Turritopsis rubra	New Zealand, Hauraki Gulf	EU624382	-
Turritopsis sp.	Turritopsis sp.2	Japan, Tanabe Bay	IAAF01020395	-
Turritopsis sp.2	Turritopsis sp.2	Japan, Kagoshima , Kyushu	EU624375	-
Turritopsis sp.2	Turritopsis sp.2	Japan, Kagoshima , Kyushu	EU624376	-
Turritopsis sp.2	Turritopsis sp.2	Japan, Kagoshima , Kyushu	EU624377	-
Turritopsis sp.2	Turritopsis sp.2	Japan, Tanabe Bay	EU624378	-
Turritopsis sp.	Turritopsis sp.2	Japan, Shirahama	EU305486	-
Turritopsis sp.4	Turritopsis sp.2	Atlantic, Panama, Bocas del Toro	EU624379	-
Turritopsis sp.	Turritopsis sp.2	Japan, Tanabe Bay	-	IAAF01039897
Turritopsis sp.	Turritopsis sp.2	Japan, Tanabe Bay	-	IAAF01039898
Turritopsis sp.	Turritopsis sp.2	Japan, Tanabe Bay	-	IAAF01054602
Turritopsis sp.	Turritopsis sp.2	Japan, Tanabe Bay	-	IAAF01054604
Turritopsis lata	Turritopsis sp.5	China, Xiamen	JX965914	-
Turritopsis lata	Turritopsis sp.5	China, Xiamen	KF962525	-
Turritopsis lata	Turritopsis sp.5	China, Xiamen	KF962531	-
Turritopsis lata	Turritopsis sp.5	China, Xiamen	KF962529	-
Turritopsis lata	Turritopsis sp.5	China, Xiamen	KF962527	-
Turritopsis lata	Turritopsis sp.5	China, Xiamen	KF962526	-
Turritopsis lata	Turritopsis sp.5	China, Xiamen	-	KF962182
Turritopsis lata	Turritopsis sp.5	China, Xiamen	-	KF962183
Turritopsis lata	Turritopsis sp.5	China, Xiamen	-	KF962184
Turritopsis nutricula	Turritopsis sp.5	China, Xiamen	-	JQ716082
Turritopsis nutricula	Turritopsis sp.5	China, Xiamen	-	JQ716083
Turritopsis nutricula	Turritopsis sp.5	China, Xiamen	-	JQ716084
Turritopsis sp.5	Turritopsis sp.5	China, Fujian, Port of Xiamen	KY315334	KY315337
Turritopsis sp.5	Turritopsis sp.5	China, Fujian, Port of Xiamen	KY315335	KY315338
Turritopsis sp.5	Turritopsis sp.5	China, Fujian, Port of Xiamen	KY315336	KY315339
