# Supplementary material for: Ontogeny reversal and phylogenetic analysis of Turritopsis sp.5 (Cnidaria, Hydrozoa, Oceaniidae), a possible new species endemic to Xiamen, China
Source: PeerJ. 2018 Jan 8;6:e4225. doi: 10.7717/peerj.4225 (PMC5764029; doi:10.7717/peerj.4225)
Supplement: Data S1 [file peerj-06-4225-s004.xlsx]

## Sheet: upper part
	statistics of upper part of each medusa after cut(the bold number indicates the four lobe structure )
medusa number/day	1	2	3	4	5	6	7	8	9	10	11	12	13	14	15	16	17	18	19	20	21
1	unhealthy	unhealthy	unhealthy	unhealthy	unhealthy	unhealthy	unhealthy	unhealthy	unhealthy	unhealthy	unhealthy	unhealthy	unhealthy	degenerated
2	unhealthy	unhealthy	unhealthy	unhealthy	unhealthy	unhealthy	unhealthy	unhealthy	unhealthy	unhealthy	unhealthy	unhealthy	degenerated
3	unhealthy	unhealthy	unhealthy	unhealthy	unhealthy	unhealthy	unhealthy	unhealthy	unhealthy	unhealthy	unhealthy	unhealthy	degenerated
4	unhealthy	unhealthy	unhealthy	unhealthy	unhealthy	unhealthy	unhealthy	degenerated
5	unhealthy	unhealthy	unhealthy	unhealthy	unhealthy	unhealthy	unhealthy	unhealthy	unhealthy	unhealthy	unhealthy	unhealthy	unhealthy	unhealthy	unhealthy	degenerated
6	unhealthy	unhealthy	unhealthy	unhealthy	unhealthy	unhealthy	unhealthy	unhealthy	unhealthy	unhealthy	unhealthy	unhealthy	unhealthy	unhealthy	unhealthy	unhealthy	unhealthy	unhealthy	degenerated
7	unhealthy	unhealthy	unhealthy	unhealthy	unhealthy	unhealthy	unhealthy	unhealthy	unhealthy	degenerated
8	unhealthy	unhealthy	unhealthy	unhealthy	unhealthy	unhealthy	unhealthy	unhealthy	unhealthy	unhealthy	unhealthy	ball	ball	ball	stolon	hydra	hydra	hydra	hydra	hydra	hydra
9	unhealthy	unhealthy	unhealthy	unhealthy	unhealthy	unhealthy	unhealthy	unhealthy	degenerated
10	unhealthy	unhealthy	unhealthy	unhealthy	unhealthy	unhealthy	unhealthy	unhealthy	degenerated
11	unhealthy	unhealthy	unhealthy	unhealthy	unhealthy	unhealthy	unhealthy	unhealthy	degenerated
12	unhealthy	unhealthy	unhealthy	unhealthy	unhealthy	unhealthy	unhealthy	unhealthy	unhealthy	unhealthy	unhealthy	unhealthy	unhealthy	unhealthy	degenerated
13	unhealthy	unhealthy	unhealthy	unhealthy	unhealthy	unhealthy	degenerated
14	unhealthy	unhealthy	unhealthy	unhealthy	unhealthy	unhealthy	unhealthy	unhealthy	unhealthy	unhealthy	degenerated
15	unhealthy	unhealthy	unhealthy	unhealthy	degenerated
16	unhealthy	unhealthy	unhealthy	unhealthy	unhealthy	degenerated
17	unhealthy	unhealthy	unhealthy	unhealthy	unhealthy	unhealthy	unhealthy	unhealthy	unhealthy	unhealthy	unhealthy	unhealthy	unhealthy	unhealthy	unhealthy	unhealthy	degenerated
18	unhealthy	unhealthy	unhealthy	unhealthy	unhealthy	unhealthy	unhealthy	unhealthy	unhealthy	unhealthy	unhealthy	unhealthy	unhealthy	degenerated
19	unhealthy	unhealthy	unhealthy	unhealthy	unhealthy	unhealthy	unhealthy	unhealthy	unhealthy	unhealthy	unhealthy	unhealthy	unhealthy	unhealthy	unhealthy	degenerated
20	unhealthy	unhealthy	unhealthy	unhealthy	unhealthy	unhealthy	unhealthy	unhealthy	unhealthy	degenerated
21	unhealthy	unhealthy	unhealthy	unhealthy	unhealthy	unhealthy	unhealthy	degenerated
22	unhealthy	unhealthy	unhealthy	unhealthy	unhealthy	unhealthy	degenerated
23	unhealthy	unhealthy	unhealthy	unhealthy	unhealthy	unhealthy	degenerated
24	unhealthy	unhealthy	unhealthy	unhealthy	unhealthy	unhealthy	unhealthy	unhealthy	unhealthy	unhealthy	unhealthy	unhealthy	unhealthy	unhealthy	unhealthy	unhealthy	degenerated
25	unhealthy	unhealthy	unhealthy	unhealthy	unhealthy	unhealthy	unhealthy	unhealthy	unhealthy	degenerated
26	unhealthy	unhealthy	unhealthy	unhealthy	unhealthy	unhealthy	unhealthy	unhealthy	unhealthy	unhealthy	unhealthy	unhealthy	degenerated
27	unhealthy	unhealthy	unhealthy	unhealthy	unhealthy	unhealthy	unhealthy	unhealthy	unhealthy	unhealthy	unhealthy	unhealthy	unhealthy	unhealthy	unhealthy	unhealthy	unhealthy	unhealthy	degenerated
28	unhealthy	unhealthy	unhealthy	unhealthy	unhealthy	unhealthy	unhealthy	unhealthy	degenerated
29	unhealthy	unhealthy	unhealthy	unhealthy	unhealthy	unhealthy	unhealthy	unhealthy	unhealthy	unhealthy	unhealthy	unhealthy	unhealthy	unhealthy	unhealthy	unhealthy	unhealthy	degenerated
30	unhealthy	unhealthy	unhealthy	unhealthy	unhealthy	unhealthy	unhealthy	unhealthy	unhealthy	unhealthy	unhealthy	unhealthy	unhealthy	unhealthy	unhealthy	unhealthy	unhealthy	degenerated
31	unhealthy	unhealthy	unhealthy	unhealthy	unhealthy	unhealthy	unhealthy	unhealthy	unhealthy	unhealthy	unhealthy	unhealthy	unhealthy	unhealthy	unhealthy	unhealthy	unhealthy	degenerated
32	unhealthy	unhealthy	unhealthy	unhealthy	unhealthy	unhealthy	unhealthy	unhealthy	degenerated
33	unhealthy	unhealthy	unhealthy	unhealthy	unhealthy	unhealthy	unhealthy	unhealthy	unhealthy	unhealthy	unhealthy	unhealthy	unhealthy	unhealthy	unhealthy	degenerated
34	unhealthy	unhealthy	unhealthy	unhealthy	degenerated
35	unhealthy	unhealthy	unhealthy	unhealthy	unhealthy	unhealthy	unhealthy	unhealthy	unhealthy	unhealthy	unhealthy	unhealthy	unhealthy	degenerated
36	unhealthy	unhealthy	unhealthy	unhealthy	unhealthy	unhealthy	unhealthy	unhealthy	unhealthy	unhealthy	unhealthy	unhealthy	unhealthy	unhealthy	degenerated
37	unhealthy	unhealthy	unhealthy	unhealthy	unhealthy	unhealthy	unhealthy	unhealthy	unhealthy	unhealthy	degenerated
38	unhealthy	unhealthy	unhealthy	unhealthy	unhealthy	unhealthy	unhealthy	degenerated
39	unhealthy	unhealthy	unhealthy	unhealthy	unhealthy	unhealthy	unhealthy	unhealthy	unhealthy	degenerated
40	unhealthy	unhealthy	unhealthy	unhealthy	unhealthy	unhealthy	unhealthy	unhealthy	unhealthy	unhealthy	unhealthy	unhealthy	unhealthy	unhealthy	unhealthy	unhealthy	unhealthy	unhealthy	degenerated
41	unhealthy	unhealthy	unhealthy	unhealthy	unhealthy	unhealthy	unhealthy	unhealthy	degenerated
42	unhealthy	unhealthy	unhealthy	unhealthy	unhealthy	unhealthy	unhealthy	unhealthy	degenerated
43	unhealthy	unhealthy	unhealthy	unhealthy	unhealthy	unhealthy	unhealthy	unhealthy	degenerated
44	unhealthy	unhealthy	unhealthy	unhealthy	unhealthy	unhealthy	unhealthy	unhealthy	degenerated
45	unhealthy	unhealthy	unhealthy	unhealthy	unhealthy	unhealthy	unhealthy	unhealthy	unhealthy	unhealthy	degenerated
46	unhealthy	unhealthy	unhealthy	unhealthy	unhealthy	degenerated
47	unhealthy	unhealthy	unhealthy	unhealthy	degenerated
48	unhealthy	unhealthy	unhealthy	unhealthy	unhealthy	unhealthy	unhealthy	unhealthy	unhealthy	unhealthy	unhealthy	unhealthy	degenerated																								degenerated
49	unhealthy	unhealthy	unhealthy	unhealthy	unhealthy	unhealthy	unhealthy	unhealthy	unhealthy	unhealthy	unhealthy	unhealthy	unhealthy	unhealthy	degenerated																					degenerated
50	unhealthy	unhealthy	unhealthy	unhealthy	unhealthy	unhealthy	unhealthy	unhealthy	unhealthy	degenerated																										degenerated
51	unhealthy	unhealthy	unhealthy	unhealthy	unhealthy	unhealthy	unhealthy	degenerated
52	unhealthy	unhealthy	unhealthy	unhealthy	unhealthy	unhealthy	unhealthy	unhealthy	unhealthy	degenerated																													degenerated
53	unhealthy	unhealthy	unhealthy	unhealthy	unhealthy	unhealthy	unhealthy	unhealthy	unhealthy	unhealthy	unhealthy	unhealthy	unhealthy	unhealthy	unhealthy	unhealthy	degenerated																									degenerated
54	unhealthy	unhealthy	unhealthy	unhealthy	unhealthy	unhealthy	unhealthy	unhealthy	unhealthy	unhealthy	unhealthy	unhealthy	unhealthy	unhealthy	unhealthy	degenerated
55	unhealthy	unhealthy	unhealthy	unhealthy	unhealthy	unhealthy	unhealthy	unhealthy	unhealthy	unhealthy	unhealthy	unhealthy	unhealthy	unhealthy	degenerated
56	unhealthy	unhealthy	unhealthy	unhealthy	unhealthy	unhealthy	unhealthy	unhealthy	unhealthy	unhealthy	unhealthy	unhealthy	unhealthy	unhealthy	unhealthy	degenerated
57	unhealthy	unhealthy	unhealthy	unhealthy	unhealthy	unhealthy	unhealthy	unhealthy	unhealthy	unhealthy	unhealthy	degenerated																																					degenerated
58	unhealthy	unhealthy	unhealthy	unhealthy	unhealthy	unhealthy	unhealthy	unhealthy	degenerated
59	unhealthy	unhealthy	unhealthy	unhealthy	unhealthy	unhealthy	unhealthy	unhealthy	unhealthy	unhealthy	degenerated																											degenerated									degenerated
60	unhealthy	unhealthy	unhealthy	unhealthy	unhealthy	unhealthy	unhealthy	unhealthy	unhealthy	unhealthy	unhealthy	degenerated																																				degenerated
61	unhealthy	unhealthy	unhealthy	unhealthy	unhealthy	unhealthy	unhealthy	unhealthy	unhealthy	unhealthy	unhealthy	degenerated																						degenerated
62	unhealthy	unhealthy	unhealthy	unhealthy	unhealthy	unhealthy	unhealthy	unhealthy	unhealthy	unhealthy	degenerated
63	unhealthy	unhealthy	unhealthy	unhealthy	unhealthy	unhealthy	unhealthy	degenerated
64	unhealthy	unhealthy	unhealthy	unhealthy	unhealthy	unhealthy	degenerated																																	degenerated
65	unhealthy	unhealthy	unhealthy	unhealthy	unhealthy	unhealthy	unhealthy	unhealthy	unhealthy	degenerated																											degenerated
66	unhealthy	unhealthy	unhealthy	unhealthy	unhealthy	unhealthy	unhealthy	unhealthy	unhealthy	unhealthy	unhealthy	unhealthy	degenerated																										degenerated
67	unhealthy	unhealthy	unhealthy	unhealthy	unhealthy	unhealthy	unhealthy	unhealthy	unhealthy	unhealthy	unhealthy	unhealthy	degenerated
68	unhealthy	unhealthy	unhealthy	unhealthy	unhealthy	unhealthy	unhealthy	unhealthy	unhealthy	degenerated
69	unhealthy	unhealthy	unhealthy	unhealthy	unhealthy	unhealthy	unhealthy	unhealthy	unhealthy	unhealthy	unhealthy	degenerated
70	unhealthy	unhealthy	unhealthy	unhealthy	unhealthy	unhealthy	unhealthy	unhealthy	unhealthy	unhealthy	unhealthy	unhealthy	unhealthy	unhealthy	unhealthy	unhealthy	degenerated
71	unhealthy	unhealthy	unhealthy	unhealthy	unhealthy	unhealthy	unhealthy	unhealthy	unhealthy	unhealthy	unhealthy	unhealthy	unhealthy	degenerated
72	unhealthy	unhealthy	unhealthy	unhealthy	unhealthy	unhealthy	unhealthy	unhealthy	unhealthy	unhealthy	ball	ball	ball	ball	stolon	stolon	stolon	hydra	hydra	hydra	hydra
73	unhealthy	unhealthy	unhealthy	degenerated
74	unhealthy	unhealthy	unhealthy	unhealthy	unhealthy	degenerated
75	unhealthy	unhealthy	unhealthy	unhealthy	unhealthy	unhealthy	unhealthy	unhealthy	unhealthy	unhealthy	degenerated
76	unhealthy	unhealthy	unhealthy	unhealthy	unhealthy	unhealthy	unhealthy	unhealthy	degenerated
77	unhealthy	unhealthy	unhealthy	ball	ball	ball	stolon	stolon	hydra	hydra	hydra	hydra	hydra	hydra	hydra	hydra	hydra	hydra	hydra	hydra	hydra
78	unhealthy	unhealthy	unhealthy	unhealthy	unhealthy	unhealthy	degenerated
79	unhealthy	unhealthy	unhealthy	unhealthy	unhealthy	unhealthy	unhealthy	unhealthy	unhealthy	unhealthy	degenerated
80	unhealthy	unhealthy	unhealthy	unhealthy	degenerated
81	unhealthy	unhealthy	unhealthy	unhealthy	unhealthy	degenerated
82	unhealthy	unhealthy	unhealthy	unhealthy	unhealthy	unhealthy	unhealthy	unhealthy	unhealthy	unhealthy	unhealthy	unhealthy	unhealthy	unhealthy	unhealthy	unhealthy	degenerated
83	unhealthy	unhealthy	unhealthy	unhealthy	unhealthy	unhealthy	unhealthy	unhealthy	unhealthy	unhealthy	unhealthy	unhealthy	unhealthy	degenerated
84	unhealthy	unhealthy	unhealthy	unhealthy	unhealthy	unhealthy	unhealthy	unhealthy	unhealthy	unhealthy	unhealthy	unhealthy	unhealthy	unhealthy	unhealthy	degenerated
85	unhealthy	unhealthy	unhealthy	unhealthy	unhealthy	unhealthy	unhealthy	unhealthy	unhealthy	degenerated
86	unhealthy	unhealthy	unhealthy	unhealthy	unhealthy	unhealthy	unhealthy	degenerated
87	unhealthy	unhealthy	unhealthy	unhealthy	unhealthy	unhealthy	degenerated
88	unhealthy	unhealthy	unhealthy	unhealthy	unhealthy	unhealthy	degenerated
89	unhealthy	unhealthy	unhealthy	unhealthy	unhealthy	unhealthy	unhealthy	unhealthy	unhealthy	unhealthy	unhealthy	unhealthy	unhealthy	unhealthy	unhealthy	unhealthy	degenerated
90	unhealthy	unhealthy	unhealthy	unhealthy	unhealthy	unhealthy	unhealthy	unhealthy	unhealthy	degenerated
91	unhealthy	unhealthy	unhealthy	unhealthy	unhealthy	unhealthy	unhealthy	unhealthy	unhealthy	degenerated
92	unhealthy	unhealthy	unhealthy	unhealthy	unhealthy	unhealthy	unhealthy	unhealthy	unhealthy	degenerated
93	unhealthy	unhealthy	unhealthy	unhealthy	unhealthy	unhealthy	unhealthy	unhealthy	unhealthy	degenerated
94	unhealthy	unhealthy	unhealthy	unhealthy	unhealthy	unhealthy	unhealthy	unhealthy	unhealthy	degenerated
95	unhealthy	unhealthy	unhealthy	unhealthy	unhealthy	degenerated
96	unhealthy	unhealthy	unhealthy	unhealthy	unhealthy	unhealthy	unhealthy	degenerated
97	unhealthy	unhealthy	unhealthy	unhealthy	unhealthy	unhealthy	unhealthy	unhealthy	degenerated
98	unhealthy	unhealthy	unhealthy	unhealthy	unhealthy	unhealthy	unhealthy	unhealthy	unhealthy	unhealthy	unhealthy	unhealthy	unhealthy	unhealthy	unhealthy	degenerated
99	unhealthy	unhealthy	unhealthy	unhealthy	degenerated
100	unhealthy	unhealthy	unhealthy	unhealthy	unhealthy	unhealthy	unhealthy	unhealthy	unhealthy	unhealthy	degenerated
101	unhealthy	unhealthy	unhealthy	unhealthy	unhealthy	unhealthy	degenerated
102	unhealthy	unhealthy	unhealthy	unhealthy	unhealthy	degenerated
103	unhealthy	unhealthy	unhealthy	unhealthy	unhealthy	degenerated
104	unhealthy	unhealthy	unhealthy	unhealthy	unhealthy	unhealthy	unhealthy	degenerated
105	unhealthy	unhealthy	unhealthy	unhealthy	unhealthy	unhealthy	unhealthy	degenerated
106	unhealthy	unhealthy	unhealthy	unhealthy	unhealthy	degenerated
107	unhealthy	unhealthy	unhealthy	unhealthy	unhealthy	unhealthy	unhealthy	unhealthy	unhealthy	unhealthy	unhealthy	degenerated
108	unhealthy	unhealthy	unhealthy	unhealthy	unhealthy	unhealthy	unhealthy	unhealthy	unhealthy	unhealthy	unhealthy	degenerated
[truncated: 1 more columns]

## Sheet: lower part
	statistics of lower part of each medusa after cut
medusa number/day	1	2	3	4	5	6	7	8	9	10	11	12	13	14	15	16	17	18	19	20	21
1	constraction	constraction	constraction	constraction	constraction	constraction	constraction	constraction	constraction	constraction	constraction	constraction	constraction	ball	stolon	stolon	stolon	stolon	stolon	stolon	degenerated
2	constraction	constraction	constraction	constraction	constraction	ball	stolon	stolon	stolon	hydra	hydra	hydra	hydra	hydra	hydra	hydra	hydra	hydra	hydra	hydra	hydra
3	constraction	constraction	constraction	constraction	constraction	constraction	constraction	constraction	constraction	constraction	constraction	constraction	constraction	degenerated
4	constraction	constraction	constraction	constraction	constraction	constraction	constraction	constraction	constraction	constraction	constraction	constraction	ball	ball	stolon	stolon	stolon	degenerated
5	constraction	constraction	constraction	constraction	constraction	constraction	constraction	ball	stolon	stolon	stolon	degenerated
6	constraction	constraction	constraction	constraction	constraction	constraction	constraction	constraction	degenerated
7	constraction	constraction	constraction	constraction	constraction	constraction	constraction	constraction	constraction	constraction	degenerated
8	constraction	constraction	constraction	constraction	constraction	constraction	constraction	degenerated
9	constraction	constraction	constraction	constraction	constraction	degenerated
10	constraction	constraction	constraction	ball	ball	ball	ball	ball	degenerated
11	constraction	constraction	constraction	constraction	constraction	constraction	constraction	constraction	constraction	constraction	constraction	ball	stolon	stolon	degenerated
12	constraction	constraction	constraction	constraction	degenerated
13	constraction	constraction	constraction	constraction	constraction	degenerated
14	constraction	constraction	constraction	constraction	constraction	constraction	constraction	constraction	ball	stolon
15	constraction	constraction	constraction	constraction	constraction	constraction	constraction	constraction	ball	stolon
16	constraction	constraction	ball	ball	ball	degenerated
17	constraction	constraction	ball	ball	degenerated
18	constraction	constraction	constraction	degenerated
19	constraction	constraction	constraction	constraction	constraction	constraction	degenerated
20	constraction	constraction	ball and stolon	stolon	degenerated
21	constraction	constraction	constraction	constraction	constraction	constraction	constraction	ball	ball	stolon	degenerated
22	constraction	constraction	constraction	constraction	ball	ball	degenerated
23	constraction	constraction	constraction	ball	ball	ball	ball	ball	degenerated
24	constraction	constraction	constraction	constraction	constraction	constraction	constraction	constraction	constraction	ball	ball	stolon	stolon	stolon	stolon	stolon	hydra	hydra	hydra	hydra	hydra
25	constraction	constraction	constraction	constraction	constraction	constraction	constraction	constraction	constraction	constraction	constraction	ball	ball	stolon	stolon	stolon	stolon	stolon	hydra	hydra	hydra
26	constraction	constraction	constraction	constraction	constraction	constraction	constraction	constraction	constraction	constraction	constraction	constraction	constraction	ball	stolon	stolon	hydra	hydra	hydra	hydra	hydra
27	constraction	constraction	constraction	constraction	constraction	constraction	constraction	constraction	constraction	constraction	constraction	constraction	constraction	ball	stolon	stolon	hydra	hydra	hydra	hydra	hydra
28	constraction	constraction	constraction	constraction	constraction	constraction	constraction	constraction	constraction	constraction	constraction	ball	stolon	stolon	degenerated
29	constraction	constraction	constraction	degenerated
30	constraction	constraction	constraction	constraction	constraction	constraction	ball	ball	ball	degenerated
31	constraction	constraction	constraction	constraction	constraction	constraction	ball	stolon	stolon	degenerated
32	constraction	constraction	constraction	constraction	constraction	constraction	constraction	degenerated
33	constraction	constraction	constraction	constraction	constraction	ball	stolon	stolon	stolon	stolon	hydra	hydra	hydra	hydra	hydra	hydra	hydra	hydra	hydra	hydra	hydra
34	constraction	constraction	degenerated
35	constraction	constraction	constraction	constraction	ball	ball	ball	degenerated
36	constraction	constraction	constraction	constraction	constraction	ball	ball	stolon	stolon	hydra	hydra	hydra	hydra	hydra	hydra	hydra	hydra	hydra	hydra	hydra	hydra
37	constraction	constraction	constraction	constraction	ball	ball	ball	ball	ball	ball	degenerated
38	constraction	constraction	constraction	constraction	constraction	constraction	constraction	ball	stolon	stolon	stolon	stolon	stolon	degenerated
39	constraction	constraction	constraction	degenerated
40	constraction	constraction	ball and stolon	stolon	degenerated
41	constraction	constraction	constraction	constraction	constraction	constraction	constraction	constraction	constraction	constraction	ball	ball	stolon	hydra	hydra	hydra	hydra	hydra	hydra	hydra	hydra
42	constraction	constraction	constraction	constraction	constraction	constraction	degenerated
43	constraction	constraction	constraction	constraction	constraction	ball	ball	stolon	stolon	degenerated
44	constraction	constraction	constraction	constraction	constraction	constraction	constraction	constraction	constraction	constraction	constraction	constraction	degenerated
45	constraction	constraction	constraction	constraction	constraction	constraction	constraction	constraction	ball	stolon	stolon	hydra	hydra	hydra	hydra	hydra	hydra	hydra	hydra	hydra	hydra
46	constraction	constraction	constraction	constraction	constraction	ball	ball	ball	ball	ball	ball	degenerated
47	constraction	constraction	constraction	constraction	constraction	degenerated
48	constraction	constraction	constraction	constraction	constraction	constraction	constraction	constraction	constraction	constraction	constraction	ball	stolon	hydra	hydra	hydra	hydra	hydra	hydra	hydra	hydra
49	constraction	constraction	constraction	constraction	constraction	constraction	constraction	constraction	constraction	constraction	constraction	constraction	constraction	ball	stolon	stolon	degenerated
50	constraction	constraction	constraction	constraction	constraction	constraction	constraction	constraction	constraction	constraction	constraction	constraction	constraction	constraction	constraction	ball	ball	stolon	degenerated
51	constraction	constraction	constraction	constraction	constraction	constraction	constraction	constraction	constraction	constraction	constraction	ball	stolon	stolon	degenerated
52	constraction	constraction	constraction	constraction	constraction	constraction	constraction	ball	ball	stolon	stolon	stolon	stolon	hydra	hydra	hydra	hydra	hydra	hydra	hydra	hydra
53	constraction	constraction	constraction	constraction	constraction	constraction	constraction	constraction	constraction	constraction	constraction	degenerated
54	constraction	constraction	ball	ball	ball	ball	degenerated
55	constraction	constraction	constraction	constraction	constraction	constraction	constraction	constraction	constraction	constraction	constraction	constraction	constraction	ball	stolon	stolon	degenerated
56	constraction	constraction	constraction	constraction	constraction	constraction	constraction	constraction	constraction	constraction	constraction	constraction	constraction	constraction	constraction	constraction	degenerated
57	constraction	constraction	constraction	constraction	constraction	constraction	constraction	ball	ball	ball	ball	degenerated
58	constraction	constraction	constraction	constraction	constraction	constraction	degenerated
59	constraction	constraction	ball and stolon	stolon	degenerated
60	constraction	constraction	constraction	constraction	constraction	constraction	degenerated
61	constraction	constraction	constraction	ball	ball	ball	ball	ball	ball	ball	degenerated
62	constraction	constraction	constraction	constraction	constraction	constraction	ball	ball	stolon	stolon	stolon	hydra	hydra	hydra	hydra	hydra	hydra	hydra	hydra	hydra	hydra
63	constraction	constraction	constraction	ball	ball	ball	ball	degenerated
64	constraction	constraction	ball and stolon		degenerated
65	constraction	constraction	ball	ball	ball	degenerated
66	constraction	constraction	ball	ball	stolon	degenerated
67	constraction	constraction	constraction	constraction	constraction	constraction	constraction	constraction	constraction	constraction	constraction	ball	ball	stolon	hydra	hydra	hydra	hydra	hydra	hydra	hydra
68	constraction	constraction	constraction	constraction	constraction	constraction	constraction	constraction	constraction	constraction	constraction	constraction	constraction	ball	stolon	degenerated
69	constraction	constraction	constraction	constraction	constraction	constraction	ball	degenerated
70	constraction	constraction	constraction	constraction	constraction	constraction	ball	ball	ball	degenerated
71	constraction	constraction	constraction	constraction	constraction	constraction	ball	ball	ball	ball	ball	ball	degenerated
72	constraction	constraction	ball	stolon	stolon	stolon	degenerated
73	constraction	constraction	constraction	constraction	constraction	constraction	degenerated
74	constraction	constraction	constraction	constraction	constraction	constraction	ball	ball	ball	ball	degenerated
75	constraction	constraction	constraction	constraction	constraction	constraction	constraction	constraction	constraction	ball	ball	ball	degenerated
76	constraction	constraction	constraction	constraction	constraction	constraction	constraction	constraction	constraction	constraction	constraction	constraction	constraction	constraction	degenerated
77	constraction	constraction	constraction	constraction	constraction	constraction	constraction	constraction	constraction	constraction	constraction	ball	ball	degenerated
78	constraction	constraction	constraction	constraction	degenerated
79	constraction	constraction	constraction	constraction	constraction	constraction	constraction	constraction	constraction	constraction	constraction	constraction	constraction	ball	ball	degenerated
80	constraction	constraction	constraction	constraction	constraction	constraction	constraction	constraction	constraction	constraction	constraction	ball and stolon	stolon	stolon	stolon	stolon	stolon	hydra	hydra	hydra	hydra
81	constraction	constraction	constraction	ball	ball	ball	ball	ball	degenerated
82	constraction	constraction	constraction	ball	ball	ball	degenerated
83	constraction	constraction	constraction	constraction	ball	ball	degenerated
84	constraction	constraction	constraction	ball	ball	ball	ball	ball	ball	ball	ball	degenerated
85	constraction	constraction	constraction	ball	stolon	stolon	hydra	hydra	hydra	hydra	hydra	hydra	hydra	hydra	hydra	hydra	hydra	hydra	hydra	hydra	hydra
86	constraction	constraction	constraction	constraction	constraction	ball	ball	degenerated
87	constraction	constraction	constraction	constraction	constraction	ball	degenerated
88	constraction	constraction	constraction	constraction	constraction	ball	ball	ball	degenerated
89	constraction	constraction	ball	ball	ball	degenerated
90	constraction	constraction	constraction		ball	ball	ball	ball	degenerated
91	constraction	constraction	constraction		ball	ball	degenerated
92	constraction	constraction	constraction	constraction	constraction	constraction	constraction	constraction	constraction	constraction	constraction	constraction	constraction	ball	ball	ball	degenerated
93	constraction	constraction	constraction	constraction	constraction	constraction	ball	ball	degenerated
94	constraction	constraction	constraction	ball	ball	ball	ball	degenerated
95	constraction	constraction	constraction	ball	ball	ball	ball	ball	degenerated
96	constraction	constraction	constraction	constraction	ball	degenerated
97	constraction	constraction	constraction	constraction	constraction	constraction	constraction	constraction	constraction	constraction	ball	stolon	stolon	stolon	stolon	stolon	hydra	hydra	hydra	hydra	hydra
98	constraction	constraction	constraction	constraction	constraction	degenerated
99	constraction	constraction	constraction	constraction	ball	ball	ball	ball	ball	degenerated
100	constraction	constraction	constraction	constraction	constraction	constraction	ball	ball	ball	ball	ball	ball	degenerated
101	constraction	constraction	constraction	constraction	constraction	constraction	constraction	constraction	constraction	constraction	ball	ball	degenerated
102	constraction	constraction	constraction	constraction	constraction	constraction	ball	ball	ball	degenerated
103	constraction	constraction	constraction	constraction	degenerated
104	constraction	constraction	constraction	constraction	constraction	constraction	constraction	constraction	constraction	constraction	constraction	constraction	constraction	ball	ball	stolon	stolon	stolon	hydra	hydra	hydra
105	constraction	constraction	constraction	constraction	constraction	constraction	degenerated
106	constraction	constraction	constraction	ball	ball	ball	ball	degenerated
107	constraction	constraction	ball	ball	degenerated
108	constraction	constraction	constraction	constraction	constraction	ball	degenerated
